# Supplementary material for: Recombinant Alpha-1 Antitrypsin as Dry Powder for Pulmonary Administration: A Formulative Proof of Concept
Source: Pharmaceutics. 2022 Dec 8;14(12):2754. doi: 10.3390/pharmaceutics14122754 (PMC9784676; doi:10.3390/pharmaceutics14122754)
Supplement: Supplementary file 1 [file pharmaceutics-14-02754-s001.zip]

Archive with 1 entries (1 files):
- pharmaceutics-2044922-supplementary.pdf
